# Supplementary material for: Whole genome sequencing of the multidrug-resistant Chryseobacterium indologenes isolated from a patient in Brazil
Source: Front Med (Lausanne). 2022 Jul 28;9:931379. doi: 10.3389/fmed.2022.931379 (PMC9366087; doi:10.3389/fmed.2022.931379)
Supplement: Supplementary file 1 [file Table_1.xlsx]

## Sheet: Planilha1
	Species	Acession numbers
	C. flavum	GCF_003385595.1
	C. cucumeris	GCF_001593385.1
	C. gleum	GCF_004328965.1
	C. arthrosphaerae	GCF_001684965.1
	C. indologenes (reference genome)	GCF_900460995.1
	C. ureilyticum	GCF_900156735.1
	C. oranimense	GCF_900129755.1
	C. vrystaatense	GCF_000737765.1
	C. luteum	GCF_000737785.1
	C. shigense	GCF_900156575.1
	C. contaminans	GCF_900142615.1
	C. gallinarum	GCF_012273615.1
