# Supplementary material for: Whole genome sequencing of the multidrug-resistant Chryseobacterium indologenes isolated from a patient in Brazil
Source: Front Med (Lausanne). 2022 Jul 28;9:931379. doi: 10.3389/fmed.2022.931379 (PMC9366087; doi:10.3389/fmed.2022.931379)
Supplement: Supplementary file 2 [file Table_2.xlsx]

## Sheet: Planilha1
	Strain	Acession number
	PgBE177	GCF_018362995.1
	AA5	GCF_002025665.1
	StR04	GCF_009648535.1
	StR01	GCF_004137745.1
	DSM 16777	GCF_016025055.1
	NCTC10796	GCF_900460995.1
	FDAARGOS_510	GCF_003812865.1
	3125	GCF_016694815.1
	H5559	GCF_003815935.1
	FDAARGOS_337	GCF_002208925.2
	3012STDY6981895	GCF_900683405.1
	742	GCF_020683005.1
	FDAARGOS_379	GCF_002591275.1
	FDAARGOS_648	GCF_012273135.1
	FDAARGOS_537	GCF_003812605.1
