# Supplementary material for: Whole genome sequencing of the multidrug-resistant Chryseobacterium indologenes isolated from a patient in Brazil
Source: Front Med (Lausanne). 2022 Jul 28;9:931379. doi: 10.3389/fmed.2022.931379 (PMC9366087; doi:10.3389/fmed.2022.931379)
Supplement: Supplementary file 3 [file Table_3.xlsx]

## Sheet: Table 3
	C. flavum	C. cucumeris	C. arthosphaerae	C. gleum	C. indologenes (reference genome)	C. ureilyticum	C. oranimense	C. vrystaatense	C. luteum	C. shigense	C. contaminans	C. gallinarum	C. indologenes (in this study)
C. flavum	100.00	82.44	81.43	83.03	80.55	81.08	79.20	78.70	79.06	78.86	81.05	81.01	80.47
C. cucumeris	82.44	100.00	82.37	87.23	81.27	82.14	79.56	79.20	79.41	79.29	82.14	81.54	81.30
C. arthosphaerae	81.43	82.37	100.00	82.86	81.59	81.77	79.39	78.62	79.54	78.78	82.07	81.65	81.02
C. gleum	83.03	87.23	82.86	100.00	81.28	81.81	79.75	79.15	79.65	79.35	82.27	81.62	81.27
C. indologenes (reference genome)	80.55	81.27	81.59	81.28	100.00	78.87	80.14	78.68	79.20	78.87	81.36	81.30	99.06
C. ureilyticum	81.08	82.14	81.77	81.81	78.87	100.00	79.22	78.99	79.18	79.09	83.98	81.51	81.30
C. oranimense	79.20	79.56	79.39	79.75	80.14	79.22	100.00	82.97	84.77	83.25	79.48	79.23	78.94
C. vrystaatense	78.70	79.20	78.62	79.15	78.68	78.99	82.97	100.00	84.18	84.78	79.02	78.88	78.60
C. luteum	79.06	79.41	79.54	79.65	79.20	79.18	84.77	84.18	100.00	84.53	79.15	79.37	79.00
C. shigense	78.86	79.29	78.78	79.35	78.87	79.09	83.25	84.78	84.53	100.00	79.13	78.99	78.81
C. contaminans	81.05	82.14	82.07	82.27	81.36	83.98	79.48	79.02	79.15	79.13	100.00	81.94	81.37
C. gallinarum	81.01	81.54	81.65	81.62	81.30	81.51	79.23	78.88	79.37	78.99	81.94	100.00	81.22
C. indologenes (in this study)	80.47	81.30	81.02	81.27	99.06	81.30	78.94	78.60	79.00	78.81	81.37	81.22	100.00
