# Supplementary material for: Whole genome sequencing of the multidrug-resistant Chryseobacterium indologenes isolated from a patient in Brazil
Source: Front Med (Lausanne). 2022 Jul 28;9:931379. doi: 10.3389/fmed.2022.931379 (PMC9366087; doi:10.3389/fmed.2022.931379)
Supplement: Supplementary file 4 [file Table_4.xlsx]

## Sheet: Table 4
	C. flavum	C. cucumeris	C. arthosphaerae	C. gleum	C. indologenes (reference genome)	C. ureilyticum	C. oranimense	C. vrystaatense	C. luteum	C. shigense	C. contaminans	C. gallinarum	C. indologenes (in this study)
C. flavum	100.00	26.10	25.00	26.90	23.90	24.10	23.00	22.30	22.50	22.30	24.70	24.50	23.90
C. cucumeris	26.10	100.00	26.30	33.00	24.90	25.60	23.50	22.70	21.40	22.90	25.90	25.00	24.80
C. arthosphaerae	25.00	26.30	100.00	26.70	25.20	25.40	23.40	22.90	23.10	22.80	26.00	25.20	24.80
C. gleum	26.90	33.00	26.70	100.00	24.70	25.30	23.60	22.70	23.10	22.70	25.90	25.10	24.70
C. indologenes (reference genome)	23.90	24.90	25.20	24.70	100.00	24.70	24.90	22.60	22.90	22.90	25.00	24.60	91.70
C. ureilyticum	24.10	25.60	25.40	25.30	24.70	100.00	23.10	22.40	22.80	22.80	27.70	24.90	24.60
C. oranimense	23.00	23.50	23.40	23.60	24.90	23.10	100.00	26.60	28.90	26.80	23.00	23.00	22.70
C. vrystaatense	22.30	22.70	22.90	22.70	22.60	22.40	26.60	100.00	28.20	28.70	22.60	22.50	22.40
C. luteum	22.50	21.40	23.10	23.10	22.90	22.80	28.90	28.20	100.00	29.00	22.80	22.80	22.80
C. shigense	22.30	22.90	22.80	22.70	22.90	22.80	26.80	28.70	29.00	100.00	22.70	22.60	22.70
C. contaminans	24.70	25.90	26.00	25.90	25.00	27.70	23.00	22.60	22.80	22.70	100.00	25.50	24.90
C. gallinarum	24.50	25.00	25.20	25.10	24.60	24.90	23.00	22.50	22.80	22.60	25.50	100.00	24.50
C. indologenes (in this study)	23.90	24.80	24.80	24.70	91.70	24.60	22.70	22.40	22.80	22.70	24.90	24.50	100.00
